# Supplementary material for: Development of a Fluorescence Polarization Assay for Multi-Determination of 10 Aminoglycosides in Pork Muscle Sample Based on Ribosomal Protein S12 and Studying Its Recognition Mechanism
Source: Foods. 2022 Oct 13;11(20):3196. doi: 10.3390/foods11203196 (PMC9601613; doi:10.3390/foods11203196)
Supplement: Supplementary file 1 [file foods-11-03196-s001.zip]

Archive with 1 entries (1 files):
- foods-1952812-supplementary.pdf
